# Supplementary material for: Epimeria liui sp. nov., a new calcified amphipod (Amphipoda, Amphilochidea, Epimeriidae) from a seamount of the Caroline Plate, NW Pacific
Source: Zookeys. 2020 Mar 25;922:1–11. doi: 10.3897/zookeys.922.49141 (PMC7113322; doi:10.3897/zookeys.922.49141)
Supplement: XML Treatment for Epimeria [file zookeys.922.49141-treatment1.xml]

<!DOCTYPE tp:taxon-treatment
  PUBLIC "-//TaxonX//DTD Taxonomic Treatment Publishing DTD v0 20100105//EN" "tax-treatment-NSO.dtd">
<tp:taxon-treatment xmlns:tp="http://www.plazi.org/taxpub"><tp:treatment-meta><kwd-group><label>Taxon classification</label><kwd><named-content xmlns:xlink="http://www.w3.org/1999/xlink" content-type="kingdom">Animalia</named-content></kwd><kwd><named-content xmlns:xlink="http://www.w3.org/1999/xlink" content-type="order">Amphipoda</named-content></kwd><kwd><named-content xmlns:xlink="http://www.w3.org/1999/xlink" content-type="family">Epimeriidae</named-content></kwd></kwd-group><mixed-citation publication-type="journal"><person-group><name><surname>Wang</surname><given-names>Yanrong</given-names></name><name><surname>Zhu</surname><given-names>Chaodong</given-names></name><name><surname>Sha</surname><given-names>Zhongli</given-names></name><name><surname>Ren</surname><given-names>Xianqiu</given-names></name></person-group><article-title><italic><tp:taxon-name><tp:taxon-name-part taxon-name-part-type="genus" reg="Epimeria">Epimeria</tp:taxon-name-part> <tp:taxon-name-part taxon-name-part-type="species" reg="liui">liui</tp:taxon-name-part></tp:taxon-name></italic> sp. nov., a new calcified amphipod (<tp:taxon-name><tp:taxon-name-part taxon-name-part-type="order">Amphipoda</tp:taxon-name-part></tp:taxon-name>, <tp:taxon-name><tp:taxon-name-part taxon-name-part-type="suborder">Amphilochidea</tp:taxon-name-part></tp:taxon-name>, <tp:taxon-name><tp:taxon-name-part taxon-name-part-type="family">Epimeriidae</tp:taxon-name-part></tp:taxon-name>) from a seamount of the Caroline Plate, NW Pacific</article-title><source>Zookeys</source><day>25</day><month>3</month><year>2020</year><volume>922</volume><fpage>1</fpage><lpage>11</lpage><pub-id pub-id-type="doi">10.3897/zookeys.922.49141</pub-id></mixed-citation></tp:treatment-meta><tp:nomenclature><label>Genus</label><tp:taxon-name><object-id xmlns:xlink="http://www.w3.org/1999/xlink" content-type="arpha" xlink:type="simple">0267D1D3-A7AF-52EF-BD6E-C8D31B86A71D</object-id>
            <tp:taxon-name-part taxon-name-part-type="genus" reg="Epimeria">Epimeria</tp:taxon-name-part>
          </tp:taxon-name><tp:taxon-authority>Costa in Hope, 1851</tp:taxon-authority></tp:nomenclature><tp:treatment-sec sec-type="diagnosis" id="SECID0EMEAC"><title>Diagnosis</title><p>(from <xref ref-type="bibr" rid="B5">d’Udekem d’Acoz and Verheye 2017</xref>). Body smooth or covered with teeth or processes, but not sword-like or forming large longitudinal carinae. Head with developed ventral lobe; rostrum usually well developed; eyes usually present, bulging. Antenna 1 peduncular articles short, with accessory flagellum. Upper lip entire or symmetrically notched. Mandible with incisor and molar present; lacinia mobilis present on both mandibles. Lower lip without inner lobes. Maxilla 1 with 2-articulate palp. Coxae 1–4 progressively longer, coxae 1–3 narrow, coxa 4 five-sided; coxae 5–6 with or without tooth or process projecting laterally. Gnathopods weak; gnathopod 2 longer than gnathopod 1. Pereiopod 6 &gt; pereiopod 5 &gt; pereiopod 7; basis of that with longitudinal carina on both sides. Coxal gill from gnathopod 2 to pereiopod 7. Oostegite large, from gnathopod 2 to pereiopod 6. Uropods well developed. Urosomite 1 always with a rounded or tooth-like process. Telson incised or cleft, rarely emarginate or entire.</p></tp:treatment-sec><ref-list><ref id="B5"><mixed-citation xmlns:xlink="http://www.w3.org/1999/xlink" xlink:type="simple"><person-group><name name-style="western"><surname>d'Udekem d'Acoz</surname><given-names>C</given-names></name><name name-style="western"><surname>Verheye</surname><given-names>ML</given-names></name></person-group> (<year>2017</year>) <article-title><italic><tp:taxon-name><tp:taxon-name-part taxon-name-part-type="genus">Epimeria</tp:taxon-name-part></tp:taxon-name></italic> of the Southern Ocean with notes on their relatives (<tp:taxon-name><tp:taxon-name-part taxon-name-part-type="subphylum">Crustacea</tp:taxon-name-part></tp:taxon-name>, <tp:taxon-name><tp:taxon-name-part taxon-name-part-type="order">Amphipoda</tp:taxon-name-part></tp:taxon-name>, <tp:taxon-name><tp:taxon-name-part taxon-name-part-type="family">Eusiroidea</tp:taxon-name-part></tp:taxon-name>).</article-title><source>European Journal of Taxonomy</source><volume>359</volume>: <fpage>1</fpage>–<lpage>553</lpage>. <ext-link xlink:type="simple" ext-link-type="doi" xlink:href="10.5852/ejt.2017.359">https://doi.org/10.5852/ejt.2017.359</ext-link></mixed-citation></ref></ref-list></tp:taxon-treatment>
